# Supplementary material for: Purpose in Life and Estimated Type 2 Diabetes Risk: Cross-Sectional Associations Across Three Validated Risk Scores in 93,077 Spanish Working Adults
Source: Med Sci (Basel). 2026 Feb 26;14(1):113. doi: 10.3390/medsci14010113 (PMC13028122; doi:10.3390/medsci14010113)
Supplement: Supplementary file 1 [file medsci-14-00113-s001.zip]

Archive with 1 entries (1 files):
- medsci-4156139-supplementary.pdf
